# Supplementary material for: Inhibition of Heme Export and/or Heme Synthesis Potentiates Metformin Anti-Proliferative Effect on Cancer Cell Lines
Source: Cancers (Basel). 2022 Feb 27;14(5):1230. doi: 10.3390/cancers14051230 (PMC8908972; doi:10.3390/cancers14051230)
Supplement: Supplementary file 1 [file cancers-14-01230-s001.zip]

Archive with 1 entries (1 files):
- cancers-1515920-supplementary.pdf
